# Supplementary material for: The Role of Innate Immune Cells in the Prediction of Early Renal Allograft Injury Following Kidney Transplantation
Source: J Clin Med. 2022 Oct 18;11(20):6148. doi: 10.3390/jcm11206148 (PMC9605224; doi:10.3390/jcm11206148)
Supplement: Supplementary file 1 [file jcm-11-06148-s001.zip]

Archive with 1 entries (1 files):
- jcm-1910308-supplementary.pdf
